# Supplementary material for: Photosynthesis Performance at Different Growth Stages, Growth, and Yield of Rice in Saline Fields
Source: Plants (Basel). 2023 May 7;12(9):1903. doi: 10.3390/plants12091903 (PMC10181347; doi:10.3390/plants12091903)
Supplement: Supplementary file 1 [file plants-12-01903-s001.zip]

Archive with 1 entries (1 files):
- plants-2314580-supplementary.pdf
